# Supplementary material for: Epithelial wound healing in Clytia hemisphaerica provides insights into extracellular ATP signaling mechanisms and P2XR evolution
Source: Sci Rep. 2023 Nov 1;13:18819. doi: 10.1038/s41598-023-45424-5 (PMC10620158; doi:10.1038/s41598-023-45424-5)
Supplement: Supplementary file 1 — Supplementary Information 1. [file 41598_2023_45424_MOESM1_ESM.xlsx]

## Sheet: Sheet1
Additional Data Files
File Name								Purpose
Phalloidin Analysis Slope.ipynb								Actin anlysis script
Python-Jupyter-Notebook-Phylogenetic-Pipeline-Clytia-P2XR-run_GIGANTIC20230402210926-input-files.zip								GIGANTIC input files
Python-Jupyter-Notebook-Phylogenetic-Pipeline-Clytia-P2XR-run_GIGANTIC20230402210926.ipynb								phylogentic script output
Species17-P2X-1-sequences.fasta								P2X sequences for 17 selected species
Species17-P2X-2-untrimmed-Mafft-alignment-run_GIGANTIC20230402210926.txt								untrimmed MAFFT alignment
Species17-P2X-3-Clipkit-trimmed-Mafft-alignment-run_GIGANTIC20230402210926.txt								Clipkit trimmed MAFFT aligment
Species17-P2X-4-IQTree-tree-run_GIGANTIC20230402210926.treefile								IQTree
