# Supplementary material for: Epithelial wound healing in Clytia hemisphaerica provides insights into extracellular ATP signaling mechanisms and P2XR evolution
Source: Sci Rep. 2023 Nov 1;13:18819. doi: 10.1038/s41598-023-45424-5 (PMC10620158; doi:10.1038/s41598-023-45424-5)
Supplement: Supplementary file 7 — Supplementary Information 7. [file 41598_2023_45424_MOESM7_ESM.treefile]

(rgs-human-P2XR1-uniprotP51575:0.7851411689,(rgs-human-P2XR4-uniprotQ99571-1:0.2870115570,rgs-human-P2XR7-uniprotQ99572-1:1.2007729577)59.7/76:0.1156867988,((Branchiostoma-floridae-LOC118426535-XP_035691910.1:0.6965872456,(((((((Nematostella-vectensis-NV2.16199-NV2t016199008.1:0.3700105448,Acropora-millepora-LOC114960300-XP_029194465.1:0.3388504204)97.2/96:0.1205330858,Acropora-millepora-LOC114957827-XP_029191214.2:0.4195618915)34.5/53:0.0545285717,Nematostella-vectensis-NV2.16980-NV2t016980001.1:0.4433083382)100/99:0.2211574356,(Trichoplax-adhaerens-TRIADDRAFT_59819-XP_002115774.1:0.5508571933,Trichoplax-adhaerens-TRIADDRAFT_57279-XP_002113285.1:0.6317511759)87.8/60:0.1714827098)84.1/44:0.0535417306,(Lottia-gigantea-LOTGIDRAFT_207736-XP_009048327.1:0.5929336621,(Limulus-polyphemus-LOC106459345-XP_013774419.1:0.2820647381,Limulus-polyphemus-LOC106464158-XP_013779732.1:0.2375363392)100/100:0.4383337336)96.8/97:0.1646053374)33.8/30:0.0486965133,(((Morbakka-virulenta-scaffold40.g11.t1:0.3667328073,Rhopilema-esculentum-mRNA.RE16157:0.3345280829)99.1/99:0.2027103218,(Cnidaria-Clytia-hemisphaerica-TCONS_00058261:0.2670065184,(Cnidaria-Clytia-hemisphaerica-TCONS_00058308:0.3475252747,Cnidaria-Clytia-hemisphaerica-TCONS_00058302:0.3499433874)99.9/100:0.2373174345)100/100:0.3383262469)86.9/85:0.1186076531,(Monosiga-brevicollis-MONBRDRAFT_31366-XP_001743535.1:1.1708471871,(Ostreococcus-tauri-XP_022839422.1:2.4825967008,(((rgs-amoeba-P2X_family-DDB_G0288061_EAL63456:0.7240492699,((rgs-amoeba-P2X_family-DDB_G0288335_EAL63264:0.4622625660,(rgs-amoeba-P2X_family-DDB_G0275293_EAL69927:0.0691393860,rgs-amoeba-P2X_family-DDB_G0275191_EAL69876:0.1366240004)99.7/100:0.2107534378)92.7/96:0.1541453153,rgs-amoeba-P2X_family-DDB_G0272004_EAL71436:0.3369386420)99.9/100:0.5288612258)99.8/100:0.5574579729,((Allomyces-macrogynus-KNE62162.1:0.0000027996,Allomyces-macrogynus-KNE63144.1:0.1707358428)99.7/100:0.4879956521,Allomyces-macrogynus-KNE67896.1:0.7776355647)100/100:1.0249793570)76.6/71:0.1400544842,(((((Nematostella-vectensis-NV2.19100-NV2t019100003.1:0.3329525113,Acropora-millepora-LOC114953151-XP_029185161.1:0.4736987592)99.4/99:0.2788709323,Amphimedon-queenslandica-LOC100641967-XP_003385281.1:0.6412664699)25.3/45:0.1297944293,(Cnidaria-Clytia-hemisphaerica-TCONS_00012680:0.5586389500,Rhopilema-esculentum-mRNA.RE06983:0.6910588688)99.4/100:0.3921319068)90.8/75:0.2281646337,Mnemiopsis-leidyi-ML088815a-ML088815a-PA:1.1955795017)100/100:0.8404872141,(Ostreococcus-tauri-XP_003083450.1:2.1493295004,(Ostreococcus-tauri-XP_003075210.1:1.5541510330,Ostreococcus-tauri-XP_022840732.1:1.3312933300)98.9/100:0.8726494965)95/98:0.5512594934)57.5/66:0.2012803667)100/100:1.1680784780)92.5/99:0.4368461624)92.5/73:0.2965352642)39.1/22:0.0900740975)93/68:0.1148309456,Amphimedon-queenslandica-LOC100636400-XP_003384136.1:1.0485780599)69.4/76:0.0782545003)95/96:0.1481462814,((rgs-human-P2XR5-uniprotQ93086-3:0.5919028482,rgs-human-P2XR6-uniprotO15547-1:1.0002348054)85.5/86:0.1272118772,(rgs-human-P2XR2-uniprotQ9UBL9-1:0.8000866711,rgs-human-P2XR3-uniprotP56373:0.7873103277)97.8/98:0.2623551911)98.1/98:0.1990373538)14.1/55:0.1189853626);
